# Supplementary material for: Using Social Networks to Estimate the Number of COVID-19 Cases: The Incident (Hidden COVID-19 Cases Network Estimation) Study Protocol
Source: Int J Environ Res Public Health. 2021 May 26;18(11):5713. doi: 10.3390/ijerph18115713 (PMC8198250; doi:10.3390/ijerph18115713)
Supplement: Supplementary file 1 [file ijerph-18-05713-s001.zip]

Archive with 1 entries (1 files):
- ijerph-1153833-supplementary.pdf
